# Supplementary material for: Pharmacovigilance of Herb-Drug Interactions: A Pharmacokinetic Study on the Combined Administration of Tripterygium Glycosides Tablets and Leflunomide Tablets in Rats by LC-MS/MS
Source: Pharmaceuticals (Basel). 2022 Aug 11;15(8):991. doi: 10.3390/ph15080991 (PMC9412457; doi:10.3390/ph15080991)
Supplement: Supplementary file 1 [file pharmaceuticals-15-00991-s001.zip]

Archive with 1 entries (1 files):
- pharmaceuticals-1827943-supplementary.pdf
